# Supplementary material for: Prediction of future input explains lateral connectivity in primary visual cortex
Source: Curr Biol. Author manuscript; Available in PMC 2025 Mar 13. (PMC7617481; doi:10.1016/j.cub.2024.11.073)
Supplement: Supplementary Material [file EMS203656-supplement-Supplementary_Material.zip]

Archive with 2 entries (2 files):
- 1-s2.0-S0960982224016403-mmc1.pdf
- 1-s2.0-S0960982224016403-mmc2.pdf
